# Supplementary material for: Construction of cascade circuits for dynamic temporal regulation and its application to PHB production
Source: Biotechnol Biofuels Bioprod. 2023 Oct 27;16:158. doi: 10.1186/s13068-023-02416-x (PMC10604415; doi:10.1186/s13068-023-02416-x)
Supplement: Supplementary file 2 — Additional file 2: Table S1. Constitutive promoter strength and sequence. [file 13068_2023_2416_MOESM2_ESM.xls]

## Sheet: Sheet1
Table S1. Constitutive Promoter strength and sequence.
Constitutive promoter	Promoter Strength (au)	Sequence
J23112	0	CTGATAGCTAGCTCAGTCCTAGGGATTATGCTAGC
J23103	0.01	CTGATAGCTAGCTCAGTCCTAGGGATTATGCTAGC
J23113	0.01	CTGATGGCTAGCTCAGTCCTAGGGATTATGCTAGC
J23117	0.06	TTGACAGCTAGCTCAGTCCTAGGGATTGTGCTAGC
J23114	0.1	TTTATGGCTAGCTCAGTCCTAGGTACAATGCTAGC
J23115	0.15	TTTATAGCTAGCTCAGCCCTTGGTACAATGCTAGC
J23116	0.16	TTGACAGCTAGCTCAGTCCTAGGGACTATGCTAGC
J23105	0.24	TTTACGGCTAGCTCAGTCCTAGGTACTATGCTAGC
J23110	0.33	TTTACGGCTAGCTCAGTCCTAGGTACAATGCTAGC
J23107	0.36	TTTACGGCTAGCTCAGCCCTAGGTATTATGCTAGC
J23106	0.47	TTTACGGCTAGCTCAGTCCTAGGTATAGTGCTAGC
J23118	0.56	TTGACGGCTAGCTCAGTCCTAGGTATTGTGCTAGC
J23101	0.7	TTTACAGCTAGCTCAGTCCTAGGTATTATGCTAGC
J23104	0.72	TTGACAGCTAGCTCAGTCCTAGGTATTGTGCTAGC
J23102	0.86	TTGACAGCTAGCTCAGTCCTAGGTACTGTGCTAGC
J23100	1	TTGACGGCTAGCTCAGTCCTAGGTACAGTGCTAGC
