# Supplementary material for: Construction of cascade circuits for dynamic temporal regulation and its application to PHB production
Source: Biotechnol Biofuels Bioprod. 2023 Oct 27;16:158. doi: 10.1186/s13068-023-02416-x (PMC10604415; doi:10.1186/s13068-023-02416-x)
Supplement: Supplementary file 3 — Additional file 3: Table S2. RBS strength and sequence. [file 13068_2023_2416_MOESM3_ESM.xls]

## Sheet: Sheet1
Table S2. RBS strength and sequence.
Identifier	Sequencea	Measured Strengthb
		Set 1	Set 2
BBa_B0029	TCTAGAGTTCACACAGGAAACCTACTAGATG	-	0.764
BBa_B0030	TCTAGAGATTAAAGAGGAGAAATACTAGATG	0.6	-
BBa_B0031	TCTAGAGTCACACAGGAAACCTACTAGATG	0.07	-
BBa_B0032	TCTAGAGTCACACAGGAAAGTACTAGATG	0.3	0.376
BBa_B0033	TCTAGAGTCACACAGGACTACTAGATG	0.01	0.002
BBa_B0034	TCTAGAGAAAGAGGAGAAATACTAGATG	1	1
BBa_B0035	TCTAGAGATTAAAGAGGAGAATACTAGATG	-	1.124
BBa_B0064	TCTAGAGAAAGAGGGGAAATACTAGATG	0.35	-
aThe sequence of individual RBS are shown in black. The grey nucleotides show the bracketing sequence that results from assembling the RBS with an upstream part and a downstream coding sequence. The start codon of the downstream coding sequence is shown in green.
bThe relative strengths of these RBSs have been measured on (at least) two occasions.
