# Supplementary material for: Construction of cascade circuits for dynamic temporal regulation and its application to PHB production
Source: Biotechnol Biofuels Bioprod. 2023 Oct 27;16:158. doi: 10.1186/s13068-023-02416-x (PMC10604415; doi:10.1186/s13068-023-02416-x)
Supplement: Supplementary file 4 — Additional file 4: Table S3. Strains used in this study. [file 13068_2023_2416_MOESM4_ESM.xls]

## Sheet: Sheet1
Table S3. Strains used in this study.
Strains	Description	Source
E. coli TOP10	F_mcrAΔ(mrr-hsd RMS-mcrBC) φ80 lacZ ΔM15 △lacⅩ74 recA1 deoR araD139 Δ(ara-leu)7697 galU galK rpsL (StrR) endA1 nupG	Lab stock
Tra01	E. coli TOP10 harboring pBW213-TraR-Ptra*-GFP	This study
Las01	E. coli TOP10 harboring pBW400-LasR-Plas-GFP	This study
Lux01	E. coli TOP10 harboring pBW313-LuxR-Plux-GFP	This study
Las02	E. coli TOP10 harboring Plas-RFP	This study
Lux02	E. coli TOP10 harboring Plux-RFP	This study
TLas01	E. coli TOP10 harboring pBW213-TraR-Ptra*-LasR-GFP	This study
TLux01	E. coli TOP10 harboring pBW213-TraR-Ptra*-LuxR-GFP	This study
CTLas01	E. coli TOP10 harboring pBW213-TraR-Ptra*-LasR-GFP and Plas-RFP	This study
CTLux01	E. coli TOP10 harboring pBW213-TraR-Ptra*-LuxR-GFP and Plux-RFP	This study
TLas02	E. coli TOP10 harboring pBW213-LasI-TraR-Ptra*-LasR-GFP	This study
TLux02	E. coli TOP10 harboring pBW213-LuxI-TraR-Ptra*-LuxR-GFP	This study
CTLas02	E. coli TOP10 harboring pBW213-LasI-TraR-Ptra*-LasR-GFP and Plas-RFP	This study
CTLux02	E. coli TOP10 harboring pBW213-LuxI-TraR-Ptra*-LuxR-GFP and Plux-RFP	This study
L102	E. coli TOP10 carrying QS-J23102-LasI-GFP and Plas-RFP	This study
L104	E. coli TOP10 carrying QS-J23104-LasI-GFP and Plas-RFP	This study
L101	E. coli TOP10 carrying QS-J23101-LasI-GFP and Plas-RFP	This study
L106	E. coli TOP10 carrying QS-J23106-LasI-GFP and Plas-RFP	This study
L110	E. coli TOP10 carrying QS-J23110-LasI-GFP and Plas-RFP	This study
L114	E. coli TOP10 carrying QS-J23114-LasI-GFP and Plas-RFP	This study
L113	E. coli TOP10 carrying QS-J23113-LasI-GFP and Plas-RFP	This study
L103	E. coli TOP10 carrying QS-J23103-LasI-GFP and Plas-RFP	This study
L112	E. coli TOP10 carrying QS-J23112-LasI-GFP and Plas-RFP	This study
T102	E. coli TOP10 carrying QS-J23102-TraR-GFP and Plas-RFP	This study
T100	E. coli TOP10 carrying QS-J23100-TraR-GFP and Plas-RFP	This study
T106	E. coli TOP10 carrying QS-J23106-TraR-GFP and Plas-RFP	This study
T110	E. coli TOP10 carrying QS-J23110-TraR-GFP and Plas-RFP	This study
T114	E. coli TOP10 carrying QS-J23114-TraR-GFP and Plas-RFP	This study
T113	E. coli TOP10 carrying QS-J23113-TraR-GFP and Plas-RFP	This study
T103	E. coli TOP10 carrying QS-J23103-TraR-GFP and Plas-RFP	This study
T112	E. coli TOP10 carrying QS-J23112-TraR-GFP and Plas-RFP	This study
35	E. coli TOP10 carrying QS-35-LasR-GFP and Plas-RFP	This study
34	E. coli TOP10 carrying QS-34-LasR-GFP and Plas-RFP	This study
64	E. coli TOP10 carrying QS-64-LasR-GFP and Plas-RFP	This study
32	E. coli TOP10 carrying QS-32-LasR-GFP and Plas-RFP	This study
29	E. coli TOP10 carrying QS-29-LasR-GFP and Plas-RFP	This study
31	E. coli TOP10 carrying QS-31-LasR-GFP and Plas-RFP	This study
33	E. coli TOP10 carrying QS-33-LasR-GFP and Plas-RFP	This study
L06-R32	E. coli TOP10 carrying QS-J23106-LasI-32-LasR-GFP and Plas-RFP	This study
T03-R35	E. coli TOP10 carrying QS-J23103-TraR-35-LasR-GFP and Plas-RFP	This study
L03-R32	E. coli TOP10 carrying QS-J23103-LasI-32-LasR-GFP and Plas-RFP	This study
L03-R29	E. coli TOP10 carrying QS-J23103-LasI-29-LasR-GFP and Plas-RFP	This study
L06-R33	E. coli TOP10 carrying QS-J23106-LasI-33-LasR-GFP and Plas-RFP	This study
L03-R33	E. coli TOP10 carrying QS-J23103-LasI-33-LasR-GFP and Plas-RFP	This study
T06-R35	E. coli TOP10 carrying QS-J23106-TraR-35-LasR-GFP and Plas-RFP	This study
T03-R34	E. coli TOP10 carrying QS-J23103-TraR-34-LasR-GFP and Plas-RFP	This study
T06-R34	E. coli TOP10 carrying QS-J23106-TraR-34-LasR-GFP and Plas-RFP	This study
CL01	E. coli TOP10 carrying Ptra*-RFP and pBW213-LasI-TraR-Ptra*-LasR-GFP	This study
110	E. coli TOP10 carrying J23110-RFP	This study
113	E. coli TOP10 carrying J23113-RFP	This study
103	E. coli TOP10 carrying J23103-RFP	This study
112	E. coli TOP10 carrying J23112-RFP	This study
C35	E. coli TOP10 carrying 35-RFP	This study
C34	E. coli TOP10 carrying 34-RFP	This study
C64	E. coli TOP10 carrying 64-RFP	This study
C32	E. coli TOP10 carrying 32-RFP	This study
C29	E. coli TOP10 carrying 29-RFP	This study
C31	E. coli TOP10 carrying 31-RFP	This study
C33	E. coli TOP10 carrying 33-RFP	This study
102	E. coli TOP10 carrying J23102-RFP and pCDF-QS	This study
105	E. coli TOP10 carrying J23105-RFP and pCDF-QS	This study
106	E. coli TOP10 carrying J23106-RFP and pCDF-QS	This study
107	E. coli TOP10 carrying J23107-RFP and pCDF-QS	This study
108	E. coli TOP10 carrying J23108-RFP and pCDF-QS	This study
109	E. coli TOP10 carrying J23109-RFP and pCDF-QS	This study
111	E. coli TOP10 carrying J23111-RFP and pCDF-QS	This study
114	E. coli TOP10 carrying J23114-RFP and pCDF-QS	This study
115	E. coli TOP10 carrying J23115-RFP and pCDF-QS	This study
116	E. coli TOP10 carrying J23116-RFP and pCDF-QS	This study
117	E. coli TOP10 carrying J23117-RFP and pCDF-QS	This study
104	E. coli TOP10 carrying J23104-RFP and pCDF-QS	This study
100	E. coli TOP10 carrying J23100-RFP and pCDF-QS	This study
101	E. coli TOP10 carrying J23101-RFP and pCDF-QS	This study
118	E. coli TOP10 carrying J23118-RFP and pCDF-QS	This study
RFPlas	E. coli TOP10 carrying pBW213-Plas-RFP and pCDF-QS	Lab stock
RFPtra	E. coli TOP10 carrying pBW213-Ptra*-RFP and pCDF-QS	Lab stock
P1	E. coli TOP10 carrying pCDFTrc, p15A and J23102-PHB	This study
T1	E. coli TOP10 carrying pCDFTrc, p15A and J23111-PHB	This study
P2	E. coli TOP10 carrying pCDF-QS, p15A and Ptra*-PHB	This study
T2	E. coli TOP10 carrying pCDF-QS, p15A and Plas-PHB	This study
P3	E. coli TOP10 carrying QS-Plas-dCas9, Plas-sgRNA and Ptra*-PHB	This study
T3	E. coli TOP10 carrying QS-Ptra*-dCas9, Ptra*-sgRNA and Plas-PHB	This study
PT0	E. coli TOP10 carrying QS-Ptra*-dCas9, Ptra*-sgRNA and Ptra*-PHB	This study
C1-max	E. coli TOP10 carrying QS-J23112-LasI-Plas-dCas9, Plas-sgRNA and Ptra*-PHB	This study
C2-max	E. coli TOP10 carrying QS-J23106-LasI-RBS32-LasR-Plas-dCas9, Plas-sgRNA and Ptra*-PHB	This study
C3-min	E. coli TOP10 carrying QS-J23104-LasI-Plas-dCas9, Plas-sgRNA and Ptra*-PHB	This study
C4-min	E. coli TOP10 carrying QS-J23106-LasI-Plas-dCas9, Plas-sgRNA and Ptra*-PHB	This study
C5-mid	E. coli TOP10 carrying QS-RBS34-LasR-Plas-dCas9, Plas-sgRNA and Ptra*-PHB	This study
C6-mid	E. coli TOP10 carrying QS-J23106-TraR-RBS34-LasR-Plas-dCas9, Plas-sgRNA and Ptra*-PHB	This study
K1-max	E. coli TOP10 carrying QS-J23112-LasI-Ptra*-dCas9, Ptra*-sgRNA and Plas-PHB	This study
K2-max	E. coli TOP10 carrying QS-J23106-LasI-RBS32-LasR-Ptra*-dCas9, Ptra*-sgRNA and Plas-PHB	This study
K3-min	E. coli TOP10 carrying QS-J23104-LasI-Ptra*-dCas9, Ptra*-sgRNA and Plas-PHB	This study
K4-min	E. coli TOP10 carrying QS-J23106-LasI-Ptra*-dCas9, Ptra*-sgRNA and Plas-PHB	This study
K5-mid	E. coli TOP10 carrying QS-RBS34-LasR-Ptra*-dCas9, Ptra*-sgRNA and Plas-PHB	This study
K6-mid	E. coli TOP10 carrying QS-J23106-TraR-RBS34-LasR-Ptra*-dCas9, Ptra*-sgRNA and Plas-PHB	This study
