# Supplementary material for: Construction of cascade circuits for dynamic temporal regulation and its application to PHB production
Source: Biotechnol Biofuels Bioprod. 2023 Oct 27;16:158. doi: 10.1186/s13068-023-02416-x (PMC10604415; doi:10.1186/s13068-023-02416-x)
Supplement: Supplementary file 5 — Additional file 5: Table S4. Plasmids used in this study. [file 13068_2023_2416_MOESM5_ESM.xls]

## Sheet: Sheet1
Table S4. Plasmids used in this study.
Plasmids	Description	Source
400-ecology	AmpR; LasI; Plas; LasR; gfp; p15A ori	Lab stock
213-gfp	CmR; TraI; Ptra*; TraR; gfp; pUC ori	Lab stock
QStet700	CmR; LuxI; Ptet; LuxR; Plux; gfp; pUC ori	Lab stock
pBW400-LasR-Ptra*-LasI-Plas-RFP	AmpR; LasR; Ptra*; LasI; Plas; rfp; p15A ori	Lab stock
pBW313-LuxR-Plux-FDFP	KanR; Ptet; LuxR; Plux; FDFP; p15A ori	Lab stock
pBW313-LuxR-Plux-GFP	KanR; Ptet; LuxR; Plux; gfp ; p15A ori	This study
pBW400-LasR-Plas-GFP	AmpR; LasR; Plas; gfp; p15A ori	This study
pBW213-TraR-Ptra*-GFP	CmR; TraR; Ptra*; gfp; pUC ori	This study
Plas-RFP	AmpR; Plas; rfp; p15A ori	This study
Plux-RFP	KanR; Plux; rfp; p15A ori	This study
pBW213-TraR-Ptra*-LasR-GFP	CmR; TraR; Ptra*; LasR; gfp; pUC ori	This study
pBW213-TraR-Ptra*-LuxR-GFP	CmR; TraR; Ptra*; LuxR; gfp; pUC ori	This study
pBW213-LasI-TraR-Ptra*-LasR-GFP	CmR; LasI; TraR; Ptra*; LasR; gfp; pUC ori	This study
pBW213-LuxI-TraR-Ptra*-LuxR-GFP	CmR; LuxI; TraR; Ptra*; LuxR; gfp; pUC ori	This study
QS-J23102-LasI-GFP	CmR; J23102-LasI; TraR; Ptra*; gfp; LasR; pUC ori	This study
QS-J23104-LasI-GFP	CmR; J23104-LasI; TraR; Ptra*; gfp; LasR; pUC ori	This study
QS-J23101-LasI-GFP	CmR; J23101-LasI; TraR; Ptra*; gfp; LasR; pUC ori	This study
QS-J23106-LasI-GFP	CmR; J23106-LasI; TraR; Ptra*; gfp; LasR; pUC ori	This study
QS-J23110-LasI-GFP	CmR; J23110-LasI; TraR; Ptra*; gfp; LasR; pUC ori	This study
QS-J23114-LasI-GFP	CmR; J23114-LasI; TraR; Ptra*; gfp; LasR; pUC ori	This study
QS-J23113-LasI-GFP	CmR; J23113-LasI; TraR; Ptra*; gfp; LasR; pUC ori	This study
QS-J23103-LasI-GFP	CmR; J23103-LasI; TraR; Ptra*; gfp; LasR; pUC ori	This study
QS-J23112-LasI-GFP	CmR; J23112-LasI; TraR; Ptra*; gfp; LasR; pUC ori	This study
QS-J23102-TraR-GFP	CmR; LasI; J23102-TraR; Ptra*; gfp; LasR; pUC ori	This study
QS-J23100-TraR-GFP	CmR; LasI; J23100-TraR; Ptra*; gfp; LasR; pUC ori	This study
QS-J23106-TraR-GFP	CmR; LasI; J23106-TraR; Ptra*; gfp; LasR; pUC ori	This study
QS-J23110-TraR-GFP	CmR; LasI; J23110-TraR; Ptra*; gfp; LasR; pUC ori	This study
QS-J23114-TraR-GFP	CmR; LasI; J23114-TraR; Ptra*; gfp; LasR; pUC ori	This study
QS-J23113-TraR-GFP	CmR; LasI; J23113-TraR; Ptra*; gfp; LasR; pUC ori	This study
QS-J23103-TraR-GFP	CmR; LasI; J23103-TraR; Ptra*; gfp; LasR; pUC ori	This study
QS-J23112-TraR-GFP	CmR; LasI; J23112-TraR; Ptra*; gfp; LasR; pUC ori	This study
QS-35-LasR-GFP	CmR; LasI; TraR; Ptra*; gfp; RBS35-LasR; pUC ori	This study
QS-34-LasR-GFP	CmR; LasI; TraR; Ptra*; gfp; RBS34-LasR; pUC ori	This study
QS-64-LasR-GFP	CmR; LasI; TraR; Ptra*; gfp; RBS64-LasR; pUC ori	This study
QS-32-LasR-GFP	CmR; LasI; TraR; Ptra*; gfp; RBS32-LasR; pUC ori	This study
QS-29-LasR-GFP	CmR; LasI; TraR; Ptra*; gfp; RBS29-LasR; pUC ori	This study
QS-31-LasR-GFP	CmR; LasI; TraR; Ptra*; gfp; RBS31-LasR; pUC ori	This study
QS-33-LasR-GFP	CmR; LasI; TraR; Ptra*; gfp; RBS33-LasR; pUC ori	This study
QS-J23106-LasI-32-LasR-GFP	CmR; J23106-LasI; TraR; Ptra*; gfp; RBS32-LasR; pUC ori	This study
QS-J23103-TraR-35-LasR-GFP	CmR; LasI; J23103-TraR; Ptra*; gfp; RBS35-LasR; pUC ori	This study
QS-J23103-LasI-32-LasR-GFP	CmR; J23103-LasI; TraR; Ptra*; gfp; RBS32-LasR; pUC ori	This study
QS-J23103-LasI-29-LasR-GFP	CmR; J23103-LasI; TraR; Ptra*; gfp; RBS29-LasR; pUC ori	This study
QS-J23106-LasI-33-LasR-GFP	CmR; J23106-LasI; TraR; Ptra*; gfp; RBS33-LasR; pUC ori	This study
QS-J23103-LasI-33-LasR-GFP	CmR; J23103-LasI; TraR; Ptra*; gfp; RBS33-LasR; pUC ori	This study
QS-J23106-TraR-35-LasR-GFP	CmR; LasI; J23106-TraR; Ptra*; gfp; RBS35-LasR; pUC ori	This study
QS-J23103-TraR-34-LasR-GFP	CmR; LasI; J23103-TraR; Ptra*; gfp; RBS34-LasR; pUC ori	This study
QS-J23106-TraR-34-LasR-GFP	CmR; LasI; J23106-TraR; Ptra*; gfp; RBS34-LasR; pUC ori	This study
Ptra*-RFP	AmpR; Ptra*; rfp; p15A ori;	This study
pCDF-QS-GFP	SpcR; LasI; TraR; Ptra*; LasR; gfp; CloDF13 ori;	Lab stock
pCDF-QS	SpcR; LasI; TraR; Ptra*; LasR; CloDF13 ori	This study
J23102-RFP	CmR; J23102; rfp; pUC ori;	This study
J23110-RFP	CmR; J23110; rfp; pUC ori;	This study
J23113-RFP	CmR; J23113; rfp; pUC ori;	This study
J23103-RFP	CmR; J23103; rfp; pUC ori;	This study
J23112-RFP	CmR; J23112; rfp; pUC ori;	This study
35-RFP	CmR; RBS35; rfp; pUC ori;	This study
34-RFP	CmR; RBS34; rfp; pUC ori;	This study
64-RFP	CmR; RBS64; rfp; pUC ori;	This study
32-RFP	CmR; RBS32; rfp; pUC ori;	This study
29-RFP	CmR; RBS29; rfp; pUC ori;	This study
31-RFP	CmR; RBS31; rfp; pUC ori;	This study
33-RFP	CmR; RBS33; rfp; pUC ori;	This study
J23105-RFP	CmR; J23105; rfp; pUC ori;	This study
J23106-RFP	CmR; J23106; rfp; pUC ori;	This study
J23107-RFP	CmR; J23107; rfp; pUC ori;	This study
J23108-RFP	CmR; J23108; rfp; pUC ori;	This study
J23109-RFP	CmR; J23109; rfp; pUC ori;	This study
J23111-RFP	CmR; J23111; rfp; pUC ori;	This study
J23114-RFP	CmR; J23114; rfp; pUC ori;	This study
J23115-RFP	CmR; J23115; rfp; pUC ori;	This study
J23116-RFP	CmR; J23116; rfp; pUC ori;	This study
J23117-RFP	CmR; J23117; rfp; pUC ori;	This study
J23104-RFP	CmR; J23104; rfp; pUC ori;	This study
J23100-RFP	CmR; J23100; rfp; pUC ori;	This study
J23101-RFP	CmR; J23101; rfp; pUC ori;	This study
J23118-RFP	CmR; J23118; rfp; pUC ori;	This study
pBW213-Plas-RFP	CmR; Plas; rfp; pUC ori;	Lab stock
pBW213-Ptra*-RFP	CmR; Ptra*; rfp; pUC ori;	Lab stock
pCDFTrc	Cloning vector; SpcR; CloDF13 ori	Lab stock
p15A	AmpR; p15A ori	Lab stock
pCL-dcas9-CDA-UGI	SpcR; pBAD; dCas9; CDA; UGI; araC; pSC101 ori	Lab stock
QS-Ptra*-dCas9	SpcR; LasI; TraR; Ptra*; LasR; Ptra; dCas9; CloDF13 ori;	This study
QS-Plas-dCas9	SpcR; LasI; TraR; Ptra*; LasR; Plas; dCas9; CloDF13 ori;	This study
Ptra*-sgRNA	AmpR; Ptra*; sgRNA; p15A ori;	This study
Plas-sgRNA	AmpR; Plas*; sgRNA; p15A ori;	This study
PBHR68	AmpR; Plac; T4; PHBcab; pUC ori	Lab stock
Ptra*-PHB	CmR; Ptra*; phbcab; pUC ori;	This study
Plas-PHB	CmR; Plas; phbcab; pUC ori;	This study
J23111-PHB	CmR; J23111; phbcab; pUC ori;	This study
J23102-PHB	CmR; J23102; phbcab; pUC ori;	This study
QS-J23112-LasI-Plas-dCas9	SpcR; J23112-LasI; TraR; Ptra*; LasR; Plas-dCas9; CloDF13 ori;	This study
QS-J23106-LasI-RBS32-LasR-Plas-dCas9	SpcR; J23106-LasI; TraR; Ptra*; RBS32-LasR; Plas-dCas9; CloDF13 ori;	This study
QS-J23104-LasI-Plas-dCas9	SpcR; J23104-LasI; TraR; Ptra*; LasR; Plas- dCas9; CloDF13 ori;	This study
QS-J23106-LasI-Plas-dCas9	SpcR; J23106-LasI; TraR; Ptra*; LasR; Plas-dCas9; CloDF13 ori;	This study
QS-RBS34-LasR-Plas-dCas9	SpcR; LasI; TraR; Ptra*; RBS34-LasR; Plas-dCas9; CloDF13 ori;	This study
QS-J23106-TraR-RBS34-LasR-Plas-dCas9	SpcR; LasI; J23106-TraR; Ptra*; RBS34-LasR; Plas-dCas9; CloDF13 ori;	This study
QS-J23112-LasI-Ptra*-dCas9	SpcR; J23112-LasI; TraR; Ptra*; LasR; Ptra*-dCas9; CloDF13 ori;	This study
QS-J23106-LasI-RBS32-LasR-Ptra*-dCas9	SpcR; J23106-LasI; TraR; Ptra*; RBS32-LasR; Ptra*-dCas9; CloDF13 ori;	This study
QS-J23104-LasI-Ptra*-dCas9	SpcR; J23104-LasI; TraR; Ptra*; LasR; Ptra*-dCas9; CloDF13 ori;	This study
QS-J23106-LasI-Ptra*-dCas9	SpcR; J23106-LasI; TraR; Ptra*; LasR; Ptra*-dCas9; CloDF13 ori;	This study
QS-RBS34-LasR-Ptra*-dCas9	SpcR; LasI; TraR; Ptra*; RBS34-LasR; Ptra*-dCas9; CloDF13 ori;	This study
QS-J23106-TraR-RBS34-LasR-Ptra*-dCas9	SpcR; LasI; J23106-TraR; Ptra*; RBS34-LasR; Ptra*-dCas9; CloDF13 ori;	This study
