# Supplementary material for: Construction of cascade circuits for dynamic temporal regulation and its application to PHB production
Source: Biotechnol Biofuels Bioprod. 2023 Oct 27;16:158. doi: 10.1186/s13068-023-02416-x (PMC10604415; doi:10.1186/s13068-023-02416-x)
Supplement: Supplementary file 6 — Additional file 6: Table S5. Primers used in this study. [file 13068_2023_2416_MOESM6_ESM.xls]

## Sheet: Sheet1
Table S5. Primers used in this study.
Primer name				Sequence
313-5'GFP-F				ACAGGACTACTAGATGCGTAAAGGAGAAGAACTTTTCACTG
313-3'GFP-R				CATGCGGTTTATTTGTATAGTTCATCCATGCCATGTGTAATCC
313-3'GFP-F				GATGAACTATACAAATAAACCGCATGAAGGAACTGGGAG
313-5'GFP-R				TCCTTTACGCATCTAGTAGTCCTGTGTGACTCTAGTATTTATTCG
400-5'P15A-F				AGAGCCATAAGAACCAACACCCCTTGTATTACTGTTTAT
400-3'P15A-R				TGACTAAAGTAGTATGGAATAGACTGGATGGAGGCGGAT
400-3'P15A-F				TCCAGTCTATTCCATACTACTTTAGTCAGTTCCGCAGT
400-5'P15A-R				AATACAAGGGGTGTTGGTTCTTATGGCTCTTGTATCTAT
213-GFP-TraR-F				GATTCGTTACCAAGGTACCCGGGGATCCTCTAGAG
213-GFP-TraR-R				GTGCTGCAATGATACCGCGAGACCCAC
-LuxR-T4-F				TAACACTGATAGTGCTAGTGTAGATCAC
-LuxR-T4-R				TCTGCCTCGTGATACGCCTATTTTTATAG
-LasR-F				CCGACAGAGAACGTAATCTAGACAATTGTATAAACGC
-LasR-R				CAATTGTCTAGATTACGTTCTCTGTCGGAGAGGGAG
213-LuxR-5'-F				CTAGATATGAAAAACATAAATGCCGACGACACATACAG
213-LuxR-3'-R				TCAGTTAATTTTTAAAGTATGGGCAATCAATTGCTCCTG
213-LuxR-3'-F				TGCCCATACTTTAAAAATTAACTGATAGCGAGTCCGGAG
213-LuxR-5'-R				TCGTCGGCATTTATGTTTTTCATATCTAGTATTTCTCTC
213-LasR-5'-F				CTAGCACGAATTCGGCACGTGCAGATCTGCACATTTAC
213-LasR-3'-R				CCCGCTCCGGACTCGCTATCAGCAGTCGTTTCGAGAATGGCGAGAACCT
213-LasR-3'-F				TCTCGCCATTCTCGAAACGACTGCTGATAGCGAGTCCGGAGCGGGTCGG
213-LasR-5'-R				TAACAAACCATTTTCTTGCGTAAATGTGCAGATCTGCACGTGCCGAAAGCGGTCCTCGCCGAAAAT
D-LuxI-BamHI-F				TTTTGGATCCTTGACGGCTAGCTCAGTCCTAGGTACAGTGCTAGCTCTAGAGAAAG
D-LuxI-SalI-R				TTTTGTCGACCAAATAAAACGAAAGGCTCAGTCGAAAGACTGGGCCTTTCGTTTTATCTGTTGTTTGTCGGTGAACG
D-LasI-BamHI-F				TTTTGGATCCCAAATAAAACGAAAGGCTCAGTCGAAAGACTGGGCCTTTCGTTTTATCTGTTG
D-LasI-HindIII-R				TTTTAAGCTTTTGACGGCTAGCTCAGTCCTAGGTACAGTGCTAGCTCTAGAG
LasI-102-F				GCTAGCACAGTACCTAGGACTGAGCTAGCTGTCAAAAGCTTGGCTGTTTTGGCG
LasI-102-R				GATCATCTAGTATTTCTCCTCTTTCTCTAGAGCTAGCACAGTACCTAGGACTGAGCTA
LasI-104-F				GCTAGCACAATACCTAGGACTGAGCTAGCTGTCAAAAGCTTGGCTGTTTTGGCG
LasI-104-R				TAGCTCAGTCCTAGGTATTGTGCTAGCTCTAGAGAAAGAGGAGAAATACTAGATGATC
LasI-101-F				TAGCATAATACCTAGGACTGAGCTAGCTGTAAAAAGCTTGGCTGTTTTGGCGGATG
LasI-101-R				GCTAGCTCAGTCCTAGGTATTATGCTAGCTCTAGAGAAAGAGGAGAAATACTAGATGATC
LasI-106-F				GCTAGCACTATACCTAGGACTGAGCTAGCCGTAAAAAGCTTGGCTGTTTTGGCGGATG
LasI-106-R				TAGCTCAGTCCTAGGTATAGTGCTAGCTCTAGAGAAAGAGGAGAAATACTAGATGATC
LasI-110-F				GCTAGCATTGTACCTAGGACTGAGCTAGCCGTAAAAAGCTTGGCTGTTTTGGCGGATG
LasI-110-R				TAGCTCAGTCCTAGGTACAATGCTAGCTCTAGAGAAAGAGGAGAAATACTAGATGATC
LasI-114-F				GCTAGCATTGTACCTAGGACTGAGCTAGCCATAAAAAGCTTGGCTGTTTTGGCGGATG
LasI-114-R				TAGCTCAGTCCTAGGTACAATGCTAGCTCTAGAGAAAGAGGAGAAATACTAGATGATC
LasI-113-F				GCTAGCATAATCCCTAGGACTGAGCTAGCCATCAGAAGCTTGGCTGTTTTGGCGGATGAG
LasI-113-R				TAGCTCAGTCCTAGGGATTATGCTAGCTCTAGAGAAAGAGGAGAAATACTAGATGATCG
LasI-103-F				GCTAGCATAATCCCTAGGACTGAGCTAGCTATCAGAAGCTTGGCTGTTTTGGCGGATG
LasI-103-R				TAGCTCAGTCCTAGGGATTATGCTAGCTCTAGAGAAAGAGGAGAAATACTAGATGATC
LasI-112-F				AGCTAGCATAATCCCTAGGACTGAGCTAGCTATCAGAAGCTTGGCTGTTTTGGCGGATGAG
LasI-112-R				AGCTCAGTCCTAGGGATTATGCTAGCTCTAGAGAAAGAGGAGAAATACTAGATGATCG
TraR-102-F				AGAGCTAGCACAGTACCTAGGACTGAGCTAGCTG
TraR-102-R				CTCAGTCCTAGGTACTGTGCTAGCTCTAGAGATTAAAG
TraR-100-F				GCACTGTACCTAGGACTGAGCTAGCCGTCAATAAACCGGTAAACCAGCAATAG
TraR-100-R				CGGCTAGCTCAGTCCTAGGTACAGTGCTAGCTCTAGAGATTAAAGAG
TraR-106-F				AGCACTATACCTAGGACTGAGCTAGCCGTAAATAAACCGGTAAACCAGCAATAGACATAAGCG
TraR-106-R				GGCTAGCTCAGTCCTAGGTATAGTGCTAGCTCTAGAGATTAAAGAGGAGAAATACTAGATGCAG
TraR-110-F				TAGCATTGTACCTAGGACTGAGCTAGCCGTAAATAAACCGGTAAACCAGCAATAGACATAAGC
TraR-110-R				GCTAGCTCAGTCCTAGGTACAATGCTAGCTCTAGAGATTAAAGAGGAGAAATACTAGATGCAG
TraR-114 -F				TAGCATTGTACCTAGGACTGAGCTAGCCATAAATAAACCGGTAAACCAGCAATAGACATAAGCG
TraR-114-R				GCTAGCTCAGTCCTAGGTACAATGCTAGCTCTAGAGATTAAAGAGGAGAAATACTAGATGCAG
TraR-113-F				AGCATAATCCCTAGGACTGAGCTAGCCATCAGTAAACCGGTAAACCAGCAATAGACATAAGC
TraR-113-R				GGCTAGCTCAGTCCTAGGGATTATGCTAGCTCTAGAGATTAAAGAGGAGAAATACTAGATGCAG
TraR-103-F				CTAGCATAATCCCTAGGACTGAGCTAGCTATCAGTAAACCGGTAAACCAGCAATAGACATAAGCG
TraR-103-R				CTAGCTCAGTCCTAGGGATTATGCTAGCTCTAGAGATTAAAGAGGAGAAATACTAGATGCAG
TraR-112-F				GCATAATCCCTAGGACTGAGCTAGCTATCAGTAAACCGGTAAACCAGCAATAGACATAAG
TraR-112-R				AGCTAGCTCAGTCCTAGGGATTATGCTAGCTCTAGAGATTAAAGAGGAGAAATACTAGATGCAG
LasR-35-F				TAGAGATTAAAGAGGAGAATACTAGATGGCCTTGGTTGAC
LasR-35-R				ATCTAGTATTCTCCTCTTTAATCTCTAGATATTCGAC
LasR-34-F				AGTCGAATATCTAGAGAAAGAGGAGAAATACTAGATGGCCTTGGTTGACGG
LasR-34-R				TTCTCCTCTTTCTCTAGATATTCGACTATAACAAACCATTTTCTTGCG
LasR-64-F				CGAATATCTAGAGAAAGAGGGGAAATACTAGATGGCCTTGGTTGACGG
LasR-64-R				ATTTCCCCTCTTTCTCTAGATATTCGACTATAACAAACCATTTTCTTGCG
LasR-32-F				GAATATCTAGAGTCACACAGGAAAGTACTAGATGGCCTTGGTTGACGGTTTTC
LasR-32-R				TACTTTCCTGTGTGACTCTAGATATTCGACTATAACAAACCATTTTCTTGCG
LasR-29-F				TATCTAGAGTTCACACAGGAAACCTACTAGATGGCCTTGGTTGACG
LasR-29-R				GTAGGTTTCCTGTGTGAACTCTAGATATTCGACTATAACAAACC
LasR-31-F				ATATCTAGAGTCACACAGGAAACCTACTAGATGGCCTTGGTTGACGGTTTTC
LasR-31-R				GTAGGTTTCCTGTGTGACTCTAGATATTCGACTATAACAAACCATTTTCTTGCG
LasR-33-F				CGAATATCTAGAGTCACACAGGACTACTAGATGGCCTTGGTTGACGGTTTTC
LasR-33-R				GTAGTCCTGTGTGACTCTAGATATTCGACTATAACAAACCATTTTCTTGCG
J23110-F-Y				GGCTAGCTCAGTCCTAGGTACAATGCTAGCCTAGAGATTAAAGAGGAGAAATAC
J23110-R-Y				GCATTGTACCTAGGACTGAGCTAGCCGTAAAATGCCTGGCAGTTCCCTAC
J23113-F-Y				ATGGCTAGCTCAGTCCTAGGGATTATGCTAGCCTAGAGATTAAAGAGGAGAAATAC
J23113-R-Y				CATAATCCCTAGGACTGAGCTAGCCATCAGATGCCTGGCAGTTCCCTACTC
J23103-F-Y				GCTCAGTCCTAGGGATTATGCTAGCCTAGAGATTAAAGAGGAGAAATACTAGATGGC
J23103-R-Y				GCTAGCATAATCCCTAGGACTGAGCTAGCTATCAGATGCCTGGCAGTTCCCTACTCTC
J23112-F-Y				AGCTCAGTCCTAGGGATTATGCTAGCCTAGAGATTAAAGAGGAGAAATAC
J23112-R-Y				GCTAGCATAATCCCTAGGACTGAGCTAGCTATCAGATGCCTGGCAGTTCCCTACTC
35-F-Y				TCTAGAGATTAAAGAGGAGAATACTAGATGATGGCTTCCTCCGAAGACGTTATC
35-R-Y				TAGTATTCTCCTCTTTAATCTCTAGAGCTAGCACAGTACCTAGGACTGAG
34-F-Y				CTAGAGAAAGAGGAGAAATACTAGATGATGGCTTCCTCCGAAGACGTTATC
34-R-Y				ATCTAGTATTTCTCCTCTTTCTCTAGAGCTAGCACAGTACCTAGGACTGAGC
64-F-Y				AGAGAAAGAGGGGAAATACTAGATGATGGCTTCCTCCGAAGACGTTATC
64-R-Y				TCATCTAGTATTTCCCCTCTTTCTCTAGAGCTAGCACAGTACCTAGGACTGAGC
32-F-Y				CTAGAGTCACACAGGAAAGTACTAGATGATGGCTTCCTCCGAAGACGTTATC
32-R-Y				ATCTAGTACTTTCCTGTGTGACTCTAGAGCTAGCACAGTACCTAGGACTGAGC
29-F-Y				TCTAGAGTTCACACAGGAAACCTACTAGATGATGGCTTCCTCCGAAGACGTTATC
29-R-Y				TAGTAGGTTTCCTGTGTGAACTCTAGAGCTAGCACAGTACCTAGGACTGAGC
31-F-Y				TAGAGTCACACAGGAAACCTACTAGATGATGGCTTCCTCCGAAGACGTTATC
31-R-Y				ATCTAGTAGGTTTCCTGTGTGACTCTAGAGCTAGCACAGTACCTAGGACTGAGC
33-F-Y				CTAGAGTCACACAGGACTACTAGATGATGGCTTCCTCCGAAGACGTTATC
33-R-Y				TCATCTAGTAGTCCTGTGTGACTCTAGAGCTAGCACAGTACCTAGGACTGAGC
D-LasR-F				CGATCGGTAATTTGCCCTTCTATATAG
D-LasR-R				TATAGAAGGGCAAATTACCGATCGCCAG
GFP-L-F				GGAAGCGTTCAACTAGCAGAC
GFP-L-R				CTGCTAGTTGAACGCTTCCATCTTC
RFP-tra-F				CGCAAGAAAATGGTTTGTTATAGTCGAATATCTAGAGATTAAAGAGGAGAAATACTAGATGGCTTCC
RFP-tra-R				CTATAACAAACCATTTTCTTGCGTAAATGTGCAGATCTGCACGTGCGCGCACATTTCGAATTCGTGC
J23102-F				TAGCTCAGTCCTAGGTACTGTGCTAGCCTAGAGATTAAAGAGGAGAAATACTAGATGGC
J23102-R				GCTAGCACAGTACCTAGGACTGAGCTAGCTGTCAAATGCCTGGCAGTTCCCTACTCTC
J23105-F				AGCTCAGTCCTAGGTACTATGCTAGCCTAGAGATTAAAGAGGAGAAATACTAGATGGC
J23105-R				GCTAGCATAGTACCTAGGACTGAGCTAGCCGTAAAATGCCTGGCAGTTCCCTACTCTC
J23106-F				TAGCTCAGTCCTAGGTATAGTGCTAGCCTAGAGATTAAAGAGGAGAAATACTAGATGGC
J23106-R				GCTAGCACTATACCTAGGACTGAGCTAGCCGTAAAATGCCTGGCAGTTCCCTACTCTC
J23107-F				AGCTCAGCCCTAGGTATTATGCTAGCCTAGAGATTAAAGAGGAGAAATACTAGATGGC
J23107-R				GCTAGCATAATACCTAGGGCTGAGCTAGCCGTAAAATGCCTGGCAGTTCCCTACTCTC
J23108-F				AGCTCAGTCCTAGGTATAATGCTAGCCTAGAGATTAAAGAGGAGAAATACTAGATGGC
J23108-R				GCTAGCATTATACCTAGGACTGAGCTAGCTGTCAGATGCCTGGCAGTTCCCTACTCTC
J23109-F				CTCAGTCCTAGGGACTGTGCTAGCCTAGAGATTAAAGAGGAGAAATACTAGATGGC
J23109-R				GCTAGCACAGTCCCTAGGACTGAGCTAGCTGTAAAATGCCTGGCAGTTCCCTACTCTC
J23111-F				AGCTCAGTCCTAGGTATAGTGCTAGCCTAGAGATTAAAGAGGAGAAATACTAGATGGC
J23111-R				GCTAGCACTATACCTAGGACTGAGCTAGCCGTCAAATGCCTGGCAGTTCCCTACTCTC
J23114-F				TAGCTCAGTCCTAGGTACAATGCTAGCCTAGAGATTAAAGAGGAGAAATACTAGATGGC
J23114-R				GCTAGCATTGTACCTAGGACTGAGCTAGCCATAAAATGCCTGGCAGTTCCCTACTCTC
J23115-F				TCAGCCCTTGGTACAATGCTAGCCTAGAGATTAAAGAGGAGAAATACTAGATGGC
J23115-R				GCTAGCATTGTACCAAGGGCTGAGCTAGCTATAAAATGCCTGGCAGTTCCCTACTCTC
J23116-F				TAGCTCAGTCCTAGGGACTATGCTAGCCTAGAGATTAAAGAGGAGAAATACTAGATGGC
J23116-R				GCTAGCATAGTCCCTAGGACTGAGCTAGCTGTCAAATGCCTGGCAGTTCCCTACTCTC
J23117-F				CTCAGTCCTAGGGATTGTGCTAGCCTAGAGATTAAAGAGGAGAAATACTAGATGGC
J23117-R				GCTAGCACAATCCCTAGGACTGAGCTAGCTGTCAAATGCCTGGCAGTTCCCTACTCTC
J23104-F				GCTAGCTCAGTCCTAGGTATTGTGCTAGCCTAGAGATTAAAGAGGAGAAATACTAG
J23104-R				TACCTAGGACTGAGCTAGCTGTCAAATGCCTGGCAGTTCCCTACTCTC
J23100-F				GCTAGCTCAGTCCTAGGTACAGTGCTAGCCTAGAGATTAAAGAGGAGAAA
J23100-R				GCTAGCACTGTACCTAGGACTGAGCTAGCCGTCAAATGCCTGGCAGTTCCC
J23101-F				TTTACAGCTAGCTCAGTCCTAGGTATTATGCTAGCCTAGAGATTAAAGAGGAG
J23101-R				TACCTAGGACTGAGCTAGCTGTAAAATGCCTGGCAGTTCCCTACTCTC
J23118-F				CGGCTAGCTCAGTCCTAGGTATTGTGCTAGCCTAGAGATTAAAGAGGAG
J23118-R				GCTAGCACAATACCTAGGACTGAGCTAGCCGTCAAATGCCTGGCAGTTCCC
GFP-F				GGGATTACACATGGCATGGATG
GFP-R				CAACTCCAGTGAAAAGTTCTTCTCC
dCas9-F-1				TGCTAGTTATAAAATTATGAAATTTGCGTAAATTCTTCATACTAGAGATTAAAGAGAGAAATACTAGatATGGATAAGAAATACTCAATAGGCTTAGC
dCas9-R-1				CACAGGTGCGGTTGCTGGCGCCTATATCGCCGACATCACCGATGGG
dCas9-F-2				TATAGGCGCCAGCAACCGCACCTGTGGCGCCGGTGATGCCGGCCAC
dCas9-R-2				GAATTTACGCAAATTTCATAATTTTATAACTAGCAAATGAGATAGATTTCGGTGAACCCGGACCCTTGCTAGGCTCGAACATGAGCGCTTGTTTCGGCG
gltA-F-1				CTAGCACGAATTCGGATTGCTAAGTACTTGATTCGCCATTTATTCGTC
gltA-R-1				TTAACGCTTGATATCGCTTTTAAAGTCGCGTTTTTCATATCCTGTATAC
gltA-R-2				ACTTAGCAATCCGAATTCGTGCTAGTGTAGATCGCTACTAG
gltA-F-2				CGCGACTTTAAAAGCGATATCAAGCGTTAAACACATGGCATGGATGAACTATACAAATAATAATACTAG
PHB-F-1				CGAGGACCGCTTTCGCTTCTGAATCCATGACCAGCTGCTTG
Plas-PHB-R-1				CACCGAAATCTATCTCATTTGCTAGTTATAAAATTATGAAATTTGCGTAAATTCTTCATACTAGAGATTAAAGAGAGAAATACTAGATATGGCGACC
Plas-PHB-F-2				AATTTCATAATTTTATAACTAGCAAATGAGATAGATTTCGGTGAACCCGGACCCTTGCTAGGCTCGAATAAACCGGTAAACCAGCAATAGACATAAGCG
PHB-R-2				TTCAGAAGCGAAAGCGGTCCTCGCCGAAAATAGAGTTTGTAG
+sgRNA-F				GCTAGTCCGTTATCAACTTGAAAAAGTGGCACCGAGTCGGTGCcgcttaaTAATACTAGAGCCAGGCATATCTAAAC
+sgRNA-R				CTTATTTTAACTTGCTATTTCTAGCTCTAAAACatCTAGTATTTCTCTCTTTAATCTCTAGTATGAAGAATTTACGC
Ptra-Plas-dCas9-F				TGCACATTTACGCAAGAAAATGGTTTGTTATAGTCGAATATTACTAGAGATTAAAGAGAGAAATACTAGATATGG
Ptra-Plas-dCas9-R				AACAAACCATTTTCTTGCGTAAATGTGCAGATCTGCACGTGCTACCTTGGTAACGAATCAGACAATTGACGG
Plas-Ptra-phb-F				AATTTCATAATTTTATAACTAGCAAATGAGATAGATTTCGGTGAACCCGGACCCTTGCTAGGCTCGAATAAACCGGTAAACCAGCAATAGACATAAGCG
Plas-Ptra-phb-R				CACCGAAATCTATCTCATTTGCTAGTTATAAAATTATGAAATTTGCGTAAATTCTTCATACTAGAGATTAAAGAGAGAAATACTAGATATGGCGACC
J23111-PHBcab-F				TATACCTAGGACTGAGCTAGCCGTCAATAAACCGGTAAACCAGCAATAG
J23111-PHBcab-R				TTGACGGCTAGCTCAGTCCTAGGTATAGTGCTAGCTACTAGAGATTAAAGAGAG
J23102-PHBcab-F				GCTAGCACAGTACCTAGGACTGAGCTAGCTGTCAATAAACCGGTAAACCAGCAATAGAC
J23102-PHBcab-R				TCAGTCCTAGGTACTGTGCTAGCTACTAGAGATTAAAGAGAGAAATACTAGATATGGCG
CloDF13-F				TCCTTTGATCAACGCCAGCAACGCGGCCTTTTTACGGTTCCTGGCC
CloDF13-R				CGTTGCTGGCGTTGATCAAAGGATCTTCTTGAGATCCTTTTTTTCTGC
dCas9-SEG-R				CATTAATCAATTTTCGAGACAAACGTCCCCAAC
dCas9-SEG-F				GTTGGGGACGTTTGTCTCGAAAATTG
dCas9-13-F				CTTAATCTATTTGGCCTTAGCGCATATG
dCas9-13-R				TGCGCTAAGGCCAAATAGATTAAGC
